# Supplementary material for: Impact of Lockdown on the Epidemic Dynamics of COVID-19 in France
Source: Front Med (Lausanne). 2020 Jun 5;7:274. doi: 10.3389/fmed.2020.00274 (PMC7290065; doi:10.3389/fmed.2020.00274)
Supplement: Supplementary file 1 [file Data_Sheet_1.ZIP]

Archive with 13 entries (13 files):
- deaths.mat
- distrigamma.mat
- Estim_Bayes.m
- Estim_MAP.asv
- Estim_MAP.m
- inccas.mat
- inctests.mat
- iniguess.mat
- logfact.m
- readme.txt
- SIR_lock.m
- smoothdata.mat
- vrais_COVID_LOCK.m
