# Supplementary material for: Impact of Lockdown on the Epidemic Dynamics of COVID-19 in France
Source: Front Med (Lausanne). 2020 Jun 5;7:274. doi: 10.3389/fmed.2020.00274 (PMC7290065; doi:10.3389/fmed.2020.00274)
Supplement: Supplementary file 1 [file Data_Sheet_1.ZIP › Estim_Bayes.m]

clear all
close all

%%% computation of posterior distribution

%%% initialize random number generator
rand('state',sum(100*clock));
randn('state',sum(100*clock));

%%% load the data

load inccas
load inctests
load deaths

% %%% load and build the prior distribution for kappa
% 
% load distriKappa
% [PK E]=histcounts(KM,0:1e-5:0.1);
% E=E(2:end);
% X=1:length(E);
% priorK=@(y)PK(X(abs(y-E)==min(abs(y-E))))+1;

%%% load and build the prior distribution for gamma
load distrigamma
[PG E]=histcounts(GG,0:1e-6:2e-3);
E=E(2:end);
X=1:length(E);
priorG=@(y)PG(X(abs(y-E)==min(abs(y-E))))+1;


%%% save for // computation

ns=input(['Enter simulation number : ']);
nom=['resBayes_lock_' num2str(ns)]

%%% population size

S0FR=66e6;

%%% number of cases per day (based on smoothed data)
%IncFR=smooth(Inc,5)';
%IncFR=IncFR(1:14);
load smoothdata

%%% number of tests per day
NtFR=inctests;

%%% priors (parameter bounds)
am=0; aM=1; % alpha
beta=1/10;
gammam=1e-6; gammaM=2e-3; % gamma
I0m=1; I0M=10e6;
kappam=0; kappaM=1;
bl=[am I0m kappam gammam]; % lower bound
bm=[aM I0M kappaM gammaM]; % upper bound


%%% proposals (standard deviation)
salpha=1e-3;
skappa=1e-3;
sI0=1000;
sgamma=1e-5;

%%% initial guess
load iniguess
alphaFR=XX0(1);
beta=1/10;
I0FR=XX0(2);
kappa=XX0(3);
gamma=XX0(4);

AFR(1)=alphaFR;
I0FR(1)=I0FR;
K(1)=kappa;
G(1)=gamma;

T=14;
MI=zeros(T,1e6);
MR=zeros(T,1e6);
MS=zeros(T,1e6);
MD=zeros(T,1e6);
vFR=zeros(1,1e6);
%%% initial likelihood
cpt=1;

[vFR(cpt) MS(:,cpt) MI(:,cpt) MR(:,cpt) MD(:,cpt)]=vrais_COVID_LOCK([AFR(cpt) beta G(cpt)],I0FR(cpt),K(cpt),NtFR,IncFR,mu,S0FR);

%%% main loop

arret=0;
cptmax=1e6;
acc=0; % accept rate (for display only)

cptratio=1;
while arret==0
    
    % proposals
    alphaFRb=AFR(cpt)+salpha*randn(1);
    while ((alphaFRb<am)+(alphaFRb>aM))>0
        alphaFRb=AFR(cpt)+salpha*randn(1);
    end
    I0FRb=I0FR(cpt)+sI0*randn(1);
    while ((I0FRb<I0m)+(I0FRb>I0M))>0
        I0FRb=I0FR(cpt)+sI0*randn(1);
    end
    kappab=K(cpt)+skappa*randn(1);
    while ((kappab<kappam)+(kappab>kappaM))>0
        kappab=K(cpt)+skappa*randn(1);
    end
    gammab=G(cpt)+sgamma*randn(1);
    while ((gammab<gammam)+(gammab>gammaM))>0
        gammab=G(cpt)+sgamma*randn(1);
    end
    
    % compute the likelihood
    [vFRb Sb Ib Rb Db]=vrais_COVID_LOCK([alphaFRb beta gammab],I0FRb,kappab,NtFR,IncFR,mu,S0FR);
    
    % accept or reject
    
    deltav=vFRb-vFR(cpt); %
   % deltav=deltav+log(priorK(kappab))-log(priorK(K(cpt))); % takes prior into account
    deltav=deltav+log(priorG(gammab))-log(priorG(G(cpt))); % takes prior into account
    cpt=cpt+1;
    w=rand(1);
    
    % accept rate
    cptratio=cptratio+1;
    if mod(cpt,1e2)==0
        acc=0;
        cptratio=0;
%         plot(vFR(1:cpt))
%         pause(0.1)
    end
    
    if log(w)<deltav  %accept
        acc=acc+1;
        ratio=acc/cptratio
        AFR(cpt)=alphaFRb;
        I0FR(cpt)=I0FRb;
        K(cpt)=kappab;
        G(cpt)=gammab;
        vFR(cpt)=vFRb;
        MI(:,cpt)=Ib;
        MR(:,cpt)=Rb;
        MS(:,cpt)=Sb;
        MD(:,cpt)=Db;
    else %reject
        AFR(cpt)=AFR(cpt-1);
        I0FR(cpt)=I0FR(cpt-1);
        K(cpt)=K(cpt-1);
        G(cpt)=G(cpt-1);
        vFR(cpt)=vFR(cpt-1);
        MI(:,cpt)=MI(:,cpt-1);
        MR(:,cpt)=MR(:,cpt-1);
        MS(:,cpt)=MS(:,cpt-1);
        MD(:,cpt)=MD(:,cpt-1);
        
    end
    if mod(cpt,1000)==1
        cpt
        save(nom)
    end
    
    if cpt>cptmax
        arret=1;
    end
    
    
end
