# Supplementary material for: Impact of Lockdown on the Epidemic Dynamics of COVID-19 in France
Source: Front Med (Lausanne). 2020 Jun 5;7:274. doi: 10.3389/fmed.2020.00274 (PMC7290065; doi:10.3389/fmed.2020.00274)
Supplement: Supplementary file 1 [file Data_Sheet_1.ZIP › Estim_MAP.m]

clear all
close all

% computes the posterior mode by a BFGS method


%%% initialize random number generator

rand('state',sum(100*clock));
randn('state',sum(100*clock)); 

%%% loads the data

load inccas
load inctests
load deaths


%%% save for // computation
ns=input(['Enter simulation number : ']);
nom=['resMAP_lock_FR_' num2str(ns)]

%%% total population

S0FR=66e6;

%%% load and build the prior distribution for gamma
load distrigamma
[PG E]=histcounts(GG,0:1e-6:2e-3);
E=E(2:end);
X=1:length(E);
priorG=@(y)PG(X(abs(y-E)==min(abs(y-E))))+1;


%%% number of cases per day (based on smoothed data)
%IncFR=smooth(Inc,5)';
%IncFR=IncFR(1:14);
load smoothdata


%%% priors (parameter bounds)
am=0; aM=0.4; % alpha
beta=1/10;
gm=0.1e-4;
gM=2e-3;
I0m=1; I0M=10e6;
kappam=0; kappaM=1;
bl=[am I0m kappam gm]; % lower bound
bm=[aM I0M kappaM gM]; % upper bound


    
options = optimset('Display','iter');


vrais_MV=@(X)-vrais_COVID_LOCK([X(1) beta X(4)],X(2),X(3),inctests,IncFR,mu,S0FR)-log(priorG(X(4)));


cpt=1;
while cpt<1e4
    X0=bl+rand(size(bl)).*(bm-bl);% initial guess
     try
    [xopt , fopt , exitflag] = fmincon(vrais_MV,X0,[],[],[],[],bl,bm,[],options);
    THETA(cpt,:)=xopt;
    vT(cpt)=-fopt;
    Ex(cpt)=exitflag;
    XX0(cpt,:)=X0;
    cpt=cpt+1;
     end
    save(nom)
end
