# Supplementary material for: Impact of Lockdown on the Epidemic Dynamics of COVID-19 in France
Source: Front Med (Lausanne). 2020 Jun 5;7:274. doi: 10.3389/fmed.2020.00274 (PMC7290065; doi:10.3389/fmed.2020.00274)
Supplement: Supplementary file 1 [file Data_Sheet_1.ZIP › readme.txt]

To launch the Matlab codes, put all the files in the same folder.

Estim_MAP : finds the posterior mode
Estim_Bayes : Metropolis-Hasting estimation of the posterior distribution
