# Supplementary material for: Impact of Lockdown on the Epidemic Dynamics of COVID-19 in France
Source: Front Med (Lausanne). 2020 Jun 5;7:274. doi: 10.3389/fmed.2020.00274 (PMC7290065; doi:10.3389/fmed.2020.00274)
Supplement: Supplementary file 1 [file Data_Sheet_1.ZIP › SIR_lock.m]

function [S I R D]=SIR(theta,I0,S0)

% solves
% S'=- \alpha \, S \, I, \\
% I'=\alpha \, S \, I - \beta \, I -\gamma \, I\\
% R'= \beta \,  I
% D'= \gamma \, I

% t0 : initial time
% S0 : initial pop of S


global alpha beta gamma S00

alpha=theta(1); beta=theta(2); gamma=theta(3); S00=S0;


R0=0; % initial pop of R
D0=3523; % nb deaths by march 31
[Tp,Y] = feval(@ode45,@sysSIR,[0:14],[S0 I0 R0 D0]');  


S=Y(2:15,1);
I=Y(2:15,2);
R=Y(2:15,3);
D=Y(:,4);


function dx = sysSIR(t,x)

global alpha beta gamma S00

dx = [-alpha*x(1)*x(2)/S00 alpha*x(1)*x(2)/S00-beta*x(2)-gamma*x(2) beta*x(2) gamma*x(2)]';
