# Supplementary material for: Impact of Lockdown on the Epidemic Dynamics of COVID-19 in France
Source: Front Med (Lausanne). 2020 Jun 5;7:274. doi: 10.3389/fmed.2020.00274 (PMC7290065; doi:10.3389/fmed.2020.00274)
Supplement: Supplementary file 1 [file Data_Sheet_1.ZIP › vrais_COVID_LOCK.m]

function [s S I R D]=vrais(theta,I0,kappa,NT,Inc,mu,S0)
 
%%%  computes the log-likelihood

%%% inputs
% theta=[alpha beta gamma]
% I0: pop of infecteds by April 1st
% kappa : see MS
% NT: number of tests per day
% Inc: number of observed  infected cases per day
% mu: number of deaths per day
% S0: initial population of S

%%% outputs
% s: log-likelihood
% S: susceptible cases
% I: infected cases
% R: new-recovered
% D: dead

% t=1 corresponds to april 1st 2020


% solves the SIR system
[S I R D]=SIR_lock(theta,I0,S0);

dD=diff(D)';
D=D(2:15);

MU=diff(mu);

% proba pt
I=max(I,1e-5); % pour eviter les vraisemblances nulles
sigma=0.7;
PT=sigma*I./(I+kappa*S); PT=PT';


% termes binomiaux
LBi=logfact(NT)-logfact(Inc)-logfact(max(NT-Inc,1)); % log des termes binomiaux % max vient du fait que NT>Inc
LL1=LBi+Inc.*log(PT)+(NT-Inc).*log(1-PT);
LL2=-dD+MU.*log(dD)-logfact(MU);
s=sum(LL1+LL2);
